# Supplementary material for: Diterpenoid Compounds Isolated from Chloranthus oldhamii Solms Exert Anti-Inflammatory Effects by Inhibiting the IKK/NF-κB Pathway
Source: Molecules. 2021 Oct 29;26(21):6540. doi: 10.3390/molecules26216540 (PMC8588554; doi:10.3390/molecules26216540)
Supplement: Supplementary file 1 [file molecules-26-06540-s001.zip]

Archive with 1 entries (1 files):
- molecules-1440400-supplementary.pdf
